# Supplementary material for: C4d Is an Independent Predictor of the Kidney Failure in Primary IgA Nephropathy
Source: J Clin Med. 2024 Sep 9;13(17):5338. doi: 10.3390/jcm13175338 (PMC11395978; doi:10.3390/jcm13175338)
Supplement: Supplementary file 1 [file jcm-13-05338-s001.zip]

Archive with 1 entries (1 files):
- jcm-3166346-supplementary.pdf
